# Supplementary material for: Microswimmer Propulsion by Two Steadily Rotating Helical Flagella
Source: Micromachines (Basel). 2019 Jan 18;10(1):65. doi: 10.3390/mi10010065 (PMC6356978; doi:10.3390/mi10010065)
Supplement: Supplementary file 1 [file micromachines-10-00065-s001.zip]

Archive with 5 entries (4 files):
- supplementary/
- supplementary/S1.mp4
- supplementary/S2.mp4
- supplementary/S3.mp4
- supplementary/S4.mp4
